# Supplementary material for: Dissecting thrombus-directed chemotaxis and random movement in neutrophil near-thrombus motion in flow chambers
Source: BMC Biol. 2024 May 20;22:115. doi: 10.1186/s12915-024-01912-2 (PMC11552338; doi:10.1186/s12915-024-01912-2)
Supplement: Supplementary file 2 — Additional file 2. Individual data values for Figs. 1, 2, 3, 4. [file 12915_2024_1912_MOESM2_ESM.xlsx]

## Sheet: Fig 1
	Clot squares, % FoV							NC Velocities, um/s				NETosis levels, flow chambers, %			NETosis levels, smears, %			Healthy thrombi matrix, NC velocities
	300 s, healthy	300 s, SDS	600 s, healthy	600 s, SDS	1500 s, healthy	1500 s, SDS		SDS	Healthy			Healthy	SDS		Healthy	SDS		Healthy	SDS
	5	7	26	16	35	27		0.107	0.125695			1.8	3.7		3.6	11		0.161	0.115
	12	0.5	20	1.3	40	2		0.096	0.131582			1.25	5.6		11.1	13		0.121	0.094
	4	5	17	10	34	14		0.096	0.136765			1.96	0		9.1	7		0.178	0.096
	0.1	0.3	0.2	1	16	2		0.096	0.13873			0	14		8.8	20		0.165	0.12
	2.5	0.2	7	1	11	3		0.113	0.155685						5.2
	3	0	9	0.5	17	3		0.142	0.14001						1.9
	3	0	14	3	44	22		0.1	0.143
	5	8	26	18	35	15		0.089	0.168
	1	5	10	11	15	17		0.11	0.145
	7	4	15	9	32	15		0.16	0.188

## Sheet: Fig2
Dst from the neutrophil to the closest thrombi, Donor 2, au		Dst from the neutrophil to the closest thrombi, Patient 4, au
Experiment	Random	Experiment	Random
31.7008	23.3458	17.303	17.5391
1.73253	24.1463	19.9711	21.6841
19.5588	20.6981	12.4263	30.2543
24.6685	14.0835	12.4263	31.0648
33.2885	7.14677	46.2765	18.6758
10.7845	18.3068	20.8249	14.3821
20.3712	12.9964	3.22871	14.4038
4.104	19.2321	19.8971	16.8324
63.4973	32.5652	11.3117	17.4803
33.5311	24.0269	13.0067	22.064
14.493	24.0614	13.4986	16.6216
3.36879	27.2813	0.4375	13.2365
61.1762	28.2768	4.87902	13.8703
6.94603	29.4483	19.8971	16.3061
0.899677	12.1876	3.07399	18.691
11.7934	9.56982	15.0532	16.1433
0.439916	12.248	45.7267	14.1285
4.33688	11.584	44.6925	15.0604
3.88009	10.0256	34.5996	17.3328
3.72159	8.49249	31.5299	16.1966
5.41037	15.5429	25.6217	15.0328
3.28519	16.2295	15.4333	14.2597
13.6105	23.7597	4.18615	17.6847
29.4842	20.731	5.73523	16.3131
3.39362	30.2707	13.8486	14.7481
0	15.003	24.873	17.127
9.55702	10.1856	2.97312	15.861
3.17129	11.5417	0	14.2437
7.93227	15.141	1.63077	14.5294
4.20685	14.9197	0	15.5275
0.698341	12.9074	0	12.8208
8.48779	13.4082	13.79	16.1132
19.339	13.0189	26.833	16.4779
6.45526	12.2538	0	16.7782
0	10.576	26.4999	17.0946
7.46329	10.8877
0	21.2058
0.74979	11.3448
30.9224	22.8983
16.4059	17.5965
0	18.522
10.9394	17.9789

## Sheet: Fig 3
Dst from the neutrophil to the closest thrombi, 200 s-1, Donor 2, au			Dst from the neutrophil to the closest thrombi, 300 s-1, Donor 2, au
Experiment	Random		Experiment	Random
13.9122	10.6023		19.0216	44.629
13.1932			12.0785	28.0212
15.6749	15.8493		2.51445	26.8536
13.6681	30.3438		8.33881	22.5095
13.1801	5.02455		85.8075	20.6338
16.1621	32.0014		30.4318	26.0354
14.1022	6.10266		0.573913	43.9723
14.153	22.3207		0	35.2743
10.993	20.5938		64.2418	36.6429
12.7651	6.48183		57.1666	35.4348
15.3953	15.8493		31.4082	34.8006
17.3751	33.325		0.976222	39.1134
9.99064	28.3015		28.8268	36.3882
13.2874	10.104		13.0081	38.0028
11.8604	13.394		13.9331	50.4566
7.44046			63.8182	24.3885
18.63	31.1584		39.5937	15.2529
13.8715	19.8569		18.6643	18.7757
10.5848	11.9586		112.316	44.9052
12.0927	15.8258		1.43211	50.9795
13.1176	30.3756		97.1583	71.9846
17.7897	8.63212		100.349	58.8243
16.8996	0		0.184918	4.80771
17.989	0.136364		22.1561	8.92587
20.3443	16.4489		8.9116	8.7919
14.3322	14.6401		25.02	12.2403
14.0034	19.1298		11.0826	11.4691
11.5584	15.1724		52.7539	19.1483
12.4491	16.1709		0.85505	15.1362
15.939	17.2365		8.57908	14.3433
17.2745	3.80763		6.81528	10.7865
15.4966	12.1032		40.6294	17.5673
19.616	23.26		11.0826	13.2343
19.8301	20.1005		12.8702	7.83291
17.9617	9.60975		9.98026	6.3071
12.7453	13.6907		29.1452	10.5912
13.7836	11.8488		0	13.6735
13.1205	5.31829		0.044708	9.09525
12.9627	17.3732		0.203871	10.4043
12.3664	12.5873		3.03144	9.61562
14.9534	5.02385		3.09868	10.2453
12.6987	17.6713		0.739065	7.70526
5.8635	1.13852		6.67918	6.70322
6.09297	3.05158		21.9036	9.20151
4.11135	5.91559		18.0631	7.43628
5.04616	9.6125		35.5566	16.1573
1.60082	5.40687		9.96097	29.6441
5.32897	0		0.69514	15.7375
10.3605	14.5585		29.6711	11.33
9.11834	21.1448		16.5908	15.3953
10.7287	5.03669		47.266	15.0899
6.92919	18.6062		25.4018	13.2229
12.5366	9.93188		13.7305	16.8804
7.84906	12.8364		24.8865	15.5904
9.15258	17.4537		0.294281	12.0575
14.7518	3.27418		0.142857	15.6193
9.1586	12.8967
9.3228	12.4496
7.11948	4.16937
8.68207	16.184
7.81963	3.03998
8.54792	13.6229
6.72218	17.3267
6.01889	0.537514
8.53449	17.3267
6.41692	7.9438
9.05519	10.0325
7.07012	22.5737
11.7017	16.1145
8.52057	20.2112
9.09169	15.2343
8.59762	9.4857
11.3418	17.7526
8.91173	10.0328
5.16482	4.22816
10.1306	24.5623
7.57305	10.0328
10.5778	12.7129
6.69227	15.5292
8.38965	9.91333
5.9736	0
7.88323	16.0075
3.22042	4.74776
4.30716	0.273459
5.5606	7.84957
5.55962	4.0888
4.54202	8.06267
6.97799	1.29116
1.66667	0
5.42901	3.27665
3.89454	3.73798
7.3959	16.0075
7.73234	11.8224
8.27649	2.9379
8.86019	16.1172
8.95359	7.64981
8.69124	16.3988
6.61886	12.5883
10.5866	0.25
8.99473	13.7061
9.08727	16.4168
9.36448	16.3988
4.62703	16.1172
5.04638	13.7576
7.81582	12.4136
6.86695	4.54584
8.35535	2.6832
5.21788	1.16668
4.75762	23.4307
7.40421	18.8245
8.47247	5.93461
4.36793	8.04481
5.5614	3.35053
5.70702	22.3349
10.5806	9.05564
8.68254	13.2865
8.18846	21.4572
6.69749	25.6803
9.74642	17.5554
5.62702	17.7418
8.77606	12.0694
6.44529	20.9719
7.65549	1.40624
7.96466	6.97392
4.04615	17.0674
5.00095	2.28728
10.0097	10.508
7.2242	10.2988

## Sheet: Fig 4
Dst from the neutrophil to the closest oncological cell, Donor 1, au		Dst from the neutrophil to the closest oncological cell, Donor 2, au		Dst from the neutrophil to the closest oncological cell, Donor 3, au			NC Velocities, um/s			NC Velocities, um/s
Experiment	Random	Experiment	Random	Experiment	Random		No addition	Monafram		No addition	Vedolizumab
126.312	130.471	59.3619	43.9134	44.231	84.3324		0.144	0.135		0.181	0.174
0	130.479	16.0147	45.7528	104.037	79.6762		0.151	0.183		0.174
112.928	123.412	53.0133	35.9427	35.0194	59.6806		0.149	0.179		0.144	0.157
158.371	111.519	73.2805	46.2599	29.6702	57.9858					0.151
145.527	126.963	1.65236	40.8006	72.3816	57.5538					0.149
111.189	121.202	21.5151	53.4526	138.251	64.6993					0.152	0.155
181.701	117.591	67.9994	31.5362	117.303	113.746					0.181	0.177
135.25	76.7808	69.1903	40.139	96.723	110.753					0.189	0.176
0	115.218	56.6089	40.0232	105.3	114.87
49.7941	73.4182	53.0133	42.8098	82.7921	87.5948
0.142855	69.9697	22.6869	44.4073	102.361	72.8806
0	81.6824	17.6861	53.7776	31.5812	67.3218
0	77.9777	9.77963	50.6749	136.33	55.596
0	66.8561	65.2851	43.3576	53.7347	70.4799
0	61.7279	66.2589	55.1435	48.1773	48.0962
125.974	133.493	72.0637	52.5251	53.9577	126.61
192.226	138.587	9.4614	62.4893	100.028	128.485
191.276	171.578	32.2817	69.3454	56.606	63.9903
112.576	63.2376	43.9532	29.6349	86.5832	86.7234
29.1741	93.7533	31.9731	68.1902	49.8738	88.447
16.1083	84.8872	34.1605	59.6486	47.7914	57.8379
24.4973	34.2293	37.4997	73.5616	21.3985	58.1393
30.9355	55.2012	21.802	62.9755	90.4869	52.7543
25.0057	53.9429	38.6174	57.5686	32.7296	47.7427
6.39854	63.5839	45.2378	66.2573	15.2418	47.6721
43.4068	54.5829	11.1488	44.0368	39.1395	40.4545
36.1468	47.9676	32.7489	38.159	109.634	50.6708
177.959	131.364	11.6645	72.8057	88.5051	88.2036
42.373	156.519	11.1488	61.9447	66.0818	83.8608
12.3317	155.456	26.5388	66.0053	30.0828	68.697
63.8784	146.587	50.6424	55.4645	34.5786	98.9589
73.6028	79.1141	29.6284	14.3859	68.9583	67.7833
94.0951	78.3802	11.9497	16.4874	38.5995	82.8015
44.5972	91.0647	61.8017	41.7196	22.7242	38.4829
35.8549	85.0254	53.6272	35.9978	64.2343	29.2345
48.7102	91.0394	42.9449	51.7665	55.2624	31.1493
0	82.5711	69.9008	31.4347	62.9594	47.2636
3.32618	27.5114	23.0676	35.5018	81.3073	46.0883
8.89213	34.9615	37.4828	33.4436	41.1085	50.5586
106.494	17.4614	23.0676	39.2051	33.075	35.9736
52.708	32.5881		38.0493	52.4929	49.5881
42.2138	30.2555		36.7183	63.8413	52.9843
15.1604	41.9056		35.6291	112.926	63.6782
43.6673	36.928			55.8005	44.7037
40.8733	30.0382			61.4398	53.1335
42.2235	36.5675			48.3379	56.869
0	36.5397			15.5392	52.9596
12.8081	36.8567			27.5854	34.7911
39.8505	32.048			61.5073	45.1484
114.181	5.73121			81.9464	53.4748
0	44.8229			57.1042	64.4679
39.7622	43.5234			38.2949	42.2098
0	34.5609			57.6147	25.1815
0	45.6454			64.5573	39.0607
36.436	46.8456			17.138	41.435
24.2847	46.8798			75.9512	44.7993
17.241	42.3283			31.8075	44.1289
38.0272	49.5322			71.7966	40.9201
33.0735	46.0427			37.457	43.7759
0	61.1616			19.7725	35.1184
41.8983	54.7198			78.5457	57.8622
40.7233	55.1697			119.095	36.624
62.3179	61.1488				31.4883
29.9909	61.9599				48.6333
0	36.7387				47.1056
0	37.1565				52.7637
0	31.1796				31.8691
52.6665	37.3026
80.4909	31.091
41.6476	36.0992
3.24465	27.5166
60.171	31.6726
66.0204	35.968
31.1395	35.0356
21.7161	41.9062
16.2236	25.7181
55.7478	32.9552
61.0235	30.4984
9.16041	31.5687
24.6951	37.251
0	42.1814
0	24.0354
19.666	50.0636
49.285	46.3806
7.30131	38.6145
21.958	69.5239
0	43.0443
0	45.5171
