# Supplementary material for: Dissecting thrombus-directed chemotaxis and random movement in neutrophil near-thrombus motion in flow chambers
Source: BMC Biol. 2024 May 20;22:115. doi: 10.1186/s12915-024-01912-2 (PMC11552338; doi:10.1186/s12915-024-01912-2)
Supplement: Supplementary file 3 — Additional file 3: Individual data values for Figures S1, S2, S3, S4, S5, S6, S7, S8, S9, S10. [file 12915_2024_1912_MOESM3_ESM.xlsx]

## Sheet: Fig S2
Clot, %FoV	NC velocity, um/s
27	0.107
2	0.096
14	0.096
1.5	0.096
3	0.113
2.5	0.142
22	0.1
15	0.089
17	0.11
15	0.16

## Sheet: Fig S4
Dst from the neutrophil to the closest thrombi, Donor 1, 100 s-1, au		Dst from the neutrophil to the closest thrombi, Donor 2, 100 s-1, au		Dst from the neutrophil to the closest thrombi, Donor 3, 100 s-1, au		Dst from the neutrophil to the closest thrombi, Donor 4, 100 s-1, au		Dst from the neutrophil to the closest thrombi, Donor 5, 100 s-1, au		Dst from the neutrophil to the closest thrombi, Donor 6, 100 s-1, au		Dst from the neutrophil to the closest thrombi, Donor 7, 100 s-1, au		Dst from the neutrophil to the closest thrombi, Donor 8, 100 s-1, au		Dst from the neutrophil to the closest thrombi, Donor 9, 100 s-1, au		Dst from the neutrophil to the closest thrombi, Donor 10, 100 s-1, au
Experiment	Random	Experiment	Random	Experiment	Random	Experiment	Random	Experiment	Random	Experiment	Random	Experiment	Random	Experiment	Random	Experiment	Random	Experiment	Random
7.38375	14.0535	31.7008	23.3458	0	8.46162	33.8035	33.825		14.4967	13.7503	8.64636	6.44369	11.4468	26.0459	40.8232	4.13644	6.70822	13.1301	7.95572
1.9936	14.1225	1.73253	24.1463	0	9.33637	0.285122	31.9523	0	17.3042	0.285714	7.13443	0	11.5385	22.9874	34.0732	4.17659	5.66065	10.9649	7.41781
2.33443	13.1326	19.5588	20.6981	0	7.97142	14.8457	37.7794	0	17.118	12.603	8.99642	5.98249	7.90965	19.3751	42.0528	5.47108	5.92298	8.40861	13.0002
0	20.985	24.6685	14.0835	2.35258	7.91337	2.50199	15.8737	0	8.13919	2.84943	11.1589	0	7.18738	23.6205	30.518	4.33998	6.14958	4.38819	6.63734
3.03211	12.1052	33.2885	7.14677	7.5566	7.40433	1.71277	16.6734		14.65	1.23049	9.82894	8.30134	5.12036	13.9204	25.6593	5.9799	6.10899	2.01551	6.57436
1.47619	5.97902	10.7845	18.3068	0	7.06432	4.67946	18.4942	22.6719	20.9065	17.6763	8.83228	0.104966	8.37582	13.9204	44.6067	8.83175	5.9707	6.08741	7.91724
1.43876	4.29674	20.3712	12.9964	2.61797	10.0532	7.34857	16.8829	16.2521	10.918	0	7.94209	3.13228	6.96102	32.3438	42.1888	10.2648	4.23148	8.45578	7.60699
1.4511	5.11637	4.104	19.2321	0.420711	6.05365	0.411183	18.5923	19.6977	28.0656	13.1152	9.67635	1.31439	9.26704	13.5632	38.2043	4.21649	5.4428	8.40861	5.68119
0	15.3979	63.4973	32.5652	1.89889	3.53855	14.7831	17.9344	20.8565	15.7066	0	8.61107	0.856026	9.09696	27.8364	42.635	8.49615	5.05582	1.05083	7.03826
7.14333	5.63795	33.5311	24.0269	3.15871	2.97293	4.52004	17.5659	14.2358	11.0276	14.616	8.95568	2.88786	9.15274	13.3632	24.3117	3.16398	7.15879	11.9316	6.33691
3.19676	5.2188	14.493	24.0614	3.00204	3.44233	14.3191	13.4353	12.4737	10.2887	5.26071	7.99292	5.02763	8.1899	1.96211	34.1735	2.24715	4.08834	13.537	11.4691
14.9986	3.14566	3.36879	27.2813	0.839034	2.14568	16.5434	38.354	12.8048	10.3353	3.32353	13.7577	1.66667	6.35897	42.2333	32.4006	2.33399	4.54111	5.24413	12.0107
3.16814	2.79951	61.1762	28.2768	2.22668	5.00683	2.47237	37.6588	2.73124	8.89	7.72791	8.78387	4.48822	5.85741	11.5323	39.0338	5.12839	4.87964	9.15609	14.6166
0.235702	5.09309	6.94603	29.4483	0	5.25387	17.5444	25.7642	9.84943	9.41163	2.95162	9.00311	10.5769	4.9866	13.2263	44.2117	8.5708	5.92261	17.1848	12.0138
1.58394	3.40838	0.899677	12.1876	0.732387	2.17979	16.709	25.5105	4.56534	11.2329	0	10.0388	1.66667	4.29252	30.7767	23.7883	6.14917	4.50027	5.74211	11.5993
5.57527	2.98179	11.7934	9.56982	0.098065	2.4393	31.2261	18.9625	0.008929	9.7527	0	5.67163	0.018182	7.40374	11.5323	11.9959	8.24796	4.29063	11.7486	14.5621
1.30916	2.59923	0.439916	12.248	3.43945	2.97501	18.4982	19.9123	0.008929	10.3192	0.030303	7.575	0	9.15593	12.204	16.1409	4.60124	5.55877	7.68672	12.7778
9.83007	3.16373	4.33688	11.584	0	3.60602	8.32256	14.9914	9.84943	8.26242	13.1152	11.9007	0	6.78228	24.6555	17.6645	5.51313	7.16816	7.48311	13.6736
9.35076	6.74106	3.88009	10.0256	1.48856	2.30621	12.041	22.9856	25.8939	9.05867	0.875	5.74437	2.17155	6.68543	19.5611	17.7372	5.4327	5.41506	7.39984	13.6288
2.88498	5.70235	3.72159	8.49249	8.73662	2.20374	13.1616	10.1756	12.2057	8.49706	3.33879	14.3381	0	13.4627	6.55357	15.1582	9.09935	4.77189	11.3492	12.2333
10.6711	5.05038	5.41037	15.5429	0.082976	3.46474	7.22953	4.77816	7.90054	7.81172	11.0193	9.24138	0	11.6159	4.34632	17.1777	3.69708	4.08698	6.78171	13.2194
10.6484	4.62038	3.28519	16.2295	7.34342	2.20711	4.0982	5.28217	7.59962	7.02916	7.51422	4.37044	6.19489	9.72151	28.788	13.269	9.36294	6.69598	2.17586	5.50581
9.74012	4.62172	13.6105	23.7597	0.584198	3.28285	5.92675	11.7113	3.9955	7.24732	6.47145	11.64	0.315186	9.47937	27.5143	15.7693	7.38077	5.94068	2.53775	6.49231
2.87433	5.56728	29.4842	20.731	5.2501	2.78747	13.0643	9.67423	6.87085	7.07958	5.82205	9.39344	0	7.30135	11.591	14.4914	10.5634	5.84833	8.9286	5.47765
9.73728	3.34793	3.39362	30.2707	0	7.32312	12.1816	10.1847	2.84882	5.28413	13.1316	10.1054	0	4.33221	13.7252	19.5108	2.78868	5.43003	12.0878	5.01151
13.713	3.9659	0	15.003	9.92875	8.22285	20.0784	11.9572	3.73272	5.70138	10.0818	8.1454	0	4.93715	28.788	40.7194	4.97801	6.09686	1.7506	10.5976
5.96875	3.16249	9.55702	10.1856	0	7.6959	18.8231	10.7403	12.3862	6.90041	6.56288	8.30764	0	7.30212	27.5143	25.5394	4.24582	5.29727	5.76002	10.8137
12.845	2.93835	3.17129	11.5417	19.0521	9.62357	13.579	6.05079	1.18474	7.30942	8.26096	6.21288	0	9.44806	28.788	38.6215	2.33333	7.2152	2.72175	11.5761
1.58783	4.2027	7.93227	15.141	3.91549	8.24525	10.1622	5.75226	3.39667	8.25609	8.45707	8.67051	6.33378		27.5143	33.3764	2.99163	6.45158	6.80394	8.42549
1.64215	11.3387	4.20685	14.9197	5.40713	4.88601	8.04054	5.14476	25.8939	9.63322	0	7.12333	5.40815		5.71664	27.8281	6.75084	5.07145	1.03695	8.60809
2.099	18.069	0.698341	12.9074	1.66667	2.07869	15.8801	5.3029	0	5.69464	1.8745	7.22586	0		9.47561	27.551	5.2718	7.29318	2.85676	7.19809
1.54351	10.6361	8.48779	13.4082	2.38766	6.23077	4.93455	6.60529	0	13.514	0.039577	11.556			37.7074	27.7088	8.09205	6.5701	3.86664	10.564
11.0205	9.70748	19.339	13.0189	4.41918	4.84251	3.56999	5.58272	0	6.90134	3.00911	14.9364			34.1643	28.0831	8.13232	6.14821	4.75042	11.3245
2	32.6786	6.45526	12.2538	0	5.07406	11.9694	15.4977	0	5.999	7.82268	5.20962			16.1959	22.68	7.04	4.31476	7.1883	10.8568
0	3.95965	0	10.576	1.19244	4.15389	18.1596	12.5475	0.480797	8.9942	9.90192	14.1435			27.5838	26.9983	2.65813	5.95313	6.85328	9.0625
6.11159	1.87464	7.46329	10.8877	1.79345	5.08993	9.94189	12.6393	10.4087	7.44492	16.2689	8.96174			30.5298	33.7948	7.62332	4.03106	3.61633	10.8361
7.09923	2.3122	0	21.2058	1.11721	4.48372	4.55896	14.836	16.5459	7.83941	27.8771	9.70478			32.2932	12.2272	10.3191	6.47604	7.74653	10.2392
3.97203	1.95239	0.74979	11.3448	0	2.56884	8.55589	10.159	2.41576	7.86167	0.4	5.81668			3.63742	19.0744	3.13339	6.66577	10.3391	10.1722
10	6.18325	30.9224	22.8983	0.648981	1.21669	1.12953	11.1549	1.66464	5.61896	16.2689	12.37			23.6715	11.2049	5.70233	6.02258	1.44908	6.55328
2.23189	2.24968	16.4059	17.5965	0	1.87004	0.221935	12.7259	0	7.90852	11.3664	9.5502			3.63742	12.6203	3.69408	5.49782	7.99612	7.85194
13.6346	5.4533	0	18.522	0	2.0844	3.3084	11.9203	1.34334	7.23272	6.70814	8.59277			19.5761	17.1814	5.41997	6.11719	3.60518	6.00355
4.39848	3.34118	10.9394	17.9789	0.080258	1.02532	8.1851	11.9477	14.343	6.52526	2.37094	6.68545			29.3035	17.665	2.8438	7.06641	7.79966	10.03
1.55053	2.23739			0	0.479698			0	3	3.33105	10.6719			9.60331	14.7832	2.50988	5.60388	2.4606	14.1623
2.40473	2.07955			2.10503	1.35742			6.96441	5.06548	1.64504	12.1309			9.16429	15.0775	6.67846	5.49517	1.24743	13.9397
3.96462	1.95108			3.22097	13.2253			5.35018	6.04798	6.87571	8.31513			14.2179	18.848	4.96493	6.70883	2.04264	11.9293
4.62845	2.1101			0.853906	8.68035			0	7.74999	6.70814	9.23488			20.3336	16.6466	7.10325	5.18016	7.1883	10.8881
8.47663	2.41308			1.90798	6.59755			8.4396	8.35047	0.5	9.9216			20.8714	15.748	6.42526	7.20942	14.3902	7.69609
0.559017	1.5			2.95597	5.83982			6.69688	7.45989	0	14.8388			9.60331	12.5973	4.96493	6.91551	3.61992	5.8788
2.70709	3.10821			6.21029	6.07849			2.93199	7.56696	6.63844	4.60424			9.16429	12.0983	7.10325	6.59949	13.9687	6.38401
1.67087	2.57821			3.37335	6.67207			16.5459	6.14624	0.424264	4.37848			12.0499	11.7493	3.2	4.1619	11.2009	5.20012
1.86636	2.31853			0.36146	5.29814			10.4087	7.8024	0	8.00447			21.6347	32.2269	6.59531	5.24805	9.9358	6.47076
11.1367	2.77673			0.147368	4.81226			0.174351	6.14379	0	13.7831			8.25206	28.2433	9.68204	5.63463	8.49754	5.9882
0	2.83182			0	5.90624			5.14916	5.01022	0	7.30091			39.8378	27.8908	10.1017	4.533	1.42184	5.63912
5.93523	1.66423			3.58611	5.2809			0	9.90404	3.51611	6.66675			27.5969	34.7246	5.03664	6.58161	9.04627	6.99218
5.6187	2.37774			2.44992	4.06863			0.708725	4.90981	1.07829	9.21549			28.9187	27.1562	5.56124	5.55476	3.37744	9.51038
1.87542	2.33329			1.72903	5.29884			14.4359	12.7604	17.1638	5.24565			45.5085	22.486	8.75647	5.31295	1.57143	7.88822
8.56408	1.9519			6.7765	5.9906			19.4696	14.7519	4.84683	6.2337			2.28054	22.6066	2.56567	4.35129	3.37744	7.3824
4.26605	1.89869			0	4.96079			7.06769	10.0002	0	13.0562			13.4053	26.3726	6.27062	5.37165	3.59865	6.77071
3.37961	1.68968			1.07692	3.78733			16.8136	14.0667	2.22478	8.89341			14.6833	21.0907	7.81787	4.19268	5.87403	8.11606
0.450523	2.55054			20.4161	11.2854			0	13.1362	2.59792	18.7524			7.18229	22.524	9.18492	5.28771	3.19216	7.10183
0	1.13807			15.2488	10.9454			0	12.1213	0	15.0816			21.9386		6.75391	4.57787	3.52614	6.78735
0	1.90392			0	10.3247			5.27688	12.5135	0.619643	13.9008			36.1489		4.35623	5.17916	1.11724	7.00026
0	0			2.57898	8.80373			0	13.2949	6.76728	14.9548			35.4905		4.54283	4.84885	1.7619	5.42239
0.090909	1.88035			21.2682	10.7069			13.241	10.2047	4.39034	5.56564					3.75827	7.10951	3.76467	6.77298
1.99454	1.04479			0	12.118			2.27137	9.85431	3.69822	7.8932					5.36276	5.27769	4.81523	9.39691
6.51393	2.37382			6.39031	5.50839			17.0923	10.3887	4.77284	5.79345					4.62488	6.76674	1.35912	7.20642
2.55354	1.66761			16.2767	5.60799			1	4.18808	25.1004	9.63071					6.85864	6.10052	6.44895	14.4503
1.49443	3.12316			6.98137	3.72907			3.54355	8.91726	6.00363	5.58384					6.18327	4.74416	10.4376	8.87657
1.46093	2.54208			8.18546	4.31682			8.68851	12.293	7.75143	7.76805					6.34626	5.42387	10.131	8.32199
8.17818	2.68602			0.098284	4.92435			3.97351	9.28124	0	8.5224					2.4232	6.5009	12.2328	7.94829
14.3718	2.97813			2.01258	5.97701			2.2061	8.98328	10.65	5.43432					6.96214	6.30382	8.49012	8.91536
11.0613	1.13627			0.011765	4.68778			8.11052	9.80106	13.3089	7.74765					7.5373	5.72633	8.50104	11.0692
13.0075	1.82127			1.34256	10.2949			0.854707	11.2316	9.82741	5.37331					8.33133	5.99725	5.64611	9.93564
5.5348	2.61774			0.865833	10.6604			8.11052	9.94131	8.66217	7.84233					8.50915	5.24357	10.131	9.27153
2.64777	2.80546			1.57331	10.068			0	10.232	5.16098	7.91761					7.15715	5.59588	17.184	11.7383
7.04513	2.26899			15.6778	4.23959			8.68851	7.31851	7.48762	7.79845					3.07175	5.59002	9.296	14.6909
7.41765	4.33463			0.831933	4.55792			3.97351	10.9733	10.6393	5.87431					4.72542	5.21651	17.184	9.43845
4.51145	2.03376			0	5.30923			0.576787	6.21848	4.989	5.97561					4.2978	6.1221	7.34366	9.33954
8.57221	3.17975			0.428571	6.28571			9.8312	4.35081	4.09736	8.86108					6.39314	4.98001	3.53884	9.53646
2.23607	1.5			10.7955	7.65744			0.348887	6.33761	7.10726	6.39003					7.93929	6.30096	4.37938	10.4631
4.75866	2.01943			3.31556	7.10759			0	8.34471	5.47493	5.75755					6.55847	5.25914	5.63964	8.35572
3.83226	1.767			0	4.3006			0	6.49823	1.51665	7.15944					7.44269	5.56229	7.23001	7.86131
0.58157	3.35753			0	5.39368			4.99948	8.29574	2.75434	7.29636					7.44269	6.56211	6.30756	9.45089
4.56767	3.44037			0.00885	6.07242			0.576787	7.15767	6.07838	6.79271					7.66671	6.28545	10.7231	9.69112
11.0405	3.31477			1.47141	3.74204			0.301887	5.65003	7.08358	5.39474					8.38676	5.28985	13.4587	9.7677
6.49054	3.01377			6.64954	7.9607			13.3739	6.1626	6.09683	6.4742					3.80139	4.91539	9.91273	5.98758
8.5039	3.46098			0	6.27804			1.15139	8.67392	0.142857	6.2705					4.44808	6.36535	13.5074	8.71352
0.325851	3.40469			8.06916	7.8069			0	4.23061	3.32711	5.2713					4.2537	6.7787	15.7008	8.51902
7.62889	3.08388			1.84395	6.05183			7.40328	4.20193	8.93984	8.08819					7.12964	5.39649	16.2172	10.7107
2.07985	4.35303			0.408485	5.74973			14.2977	6.3752	9.51006	7.71361					2.62133	6.06467	12.3838	9.77026
13.2081	4.09135			0.05	6.83725			15.9552	7.65992	5.64859	6.14555					3.31544	6.97999	11.4294	9.58564
0.682606	3.07161			7.17224	8.14562			0	4.67151	10.4488	8.13142					8.0175	6.04963	8.86569	12.2796
4.15433	3.35789			4.41337	6.13341			8.82361	5.90951	4.18602	7.40262					7.86063	5.98008	15.7008	10.6436
2.83699	2.89488			4.73782	6.18421			5.9699	4.97746	16.6255	10.6293					4.58364	5.08414	15.12	11.0831
2.76972	3.6581			4.21904	5.96756			0	11.4999	20.0618	8.66289					3.01906	6.60002	2.66884	11.9407
0.058824	4.46494			3.74546	4.52863			0	6.73147	11.0132	10.1107					4.87882	5.25792	4.39625	8.24758
				7.73335	5.97852			5.83551	4.44239	4.40026	6.19802					5.96837	6.18215	13.674	8.88902
				4.663	5.5683			0	5.3994	17.3795	4.16714					7.41746	5.30971	15.12	11.514
				0	3.12829			0	5.14893	13.8306	3.79865					4.51668	4.393	13.7722	9.98855
				1.8709	7.93104			0	9.34597	0.816176	5.20836					10.1667	4.98415	12.3838	10.8016
				12.1339	8.79902			7.40328	4.37649	14.5023	3.16446					4.53665	4.76821	15.12	9.52941
				11.8438	9.96131			28.6714	3.36646	16.7324	5.16922					9.55379	6.26189	11.0697	5.97975
				1.68859	8.33421			7.89186	4.96334	2.24003	4.2439					8.81806	5.6105	16.2172	10.7555
				7.96335	5.92836			0.147706	4.97397	0.553854	4.19031					8.81806	6.36507	13.674	10.303
								8.37096	6.05052	0.115196	5.1332					9.25392	7.012	12.3838	10.6579
								0	5.77901	3.52149	4.64131					6.18469	5.49333	13.7722	10.4273
								0	5.90701	0.745356	0					4.66092	7.06938	4.39625	9.29223
								0.45816	4.29018	0.833333	10.1404					7.57321	6.06509	15.7008	11.4834
								1.738	4.41099	1.1677	2.65762					8.69648	4.42673	8.86569	10.1851
								6.74387	5.31023	2.54293	2.79868					6.67506	5.11412	7.22544	9.64396
								2.72323	4.15512	6.3181	2.50711					6.56796	5.24565	3.91528	9.34488
								1.20711	7.33655	6.69247	5.4604					10.3215	4.46629	7.97334	8.21187
								3.01293	6.03473	0.546449	3.43372					10.2828	4.5369	2.98048	9.0226
								8.22911	4.11679	1.55009	6.88416					8.8462	5.98425	3.09099	12.2434
								2.01683	6.78771	13.2061	7.09582					7.60243	4.53446	10.8528	10.0735
								0.150087	6.26423	10.1488	8.05293					2.60724	4.29588	12.9278	9.04484
								5.53082	6.01522	5.65174	7.8294					7.34621	4.88282	7.95724	12.3321
								0	5.37047	12.7052	11.4523					4.13139	5.82999	4.62726	11.9638
								0	3.94966	18.8044	10.5795					6.42303	4.669	11.3782	13.8946
								11.4498	4.94074	2.97011	8.97558					2.77156	5.57858	6.531	13.8368
								1.14529	5.12111	10.2431	6.50313					7.71465	5.23265	2.75156	12.8307
								28.6714	6.66747	18.4379	11.2733					10.1606	5.3072	1.10486	7.86833
								7.89186	4.68192	16.9389	13.0333					5.89501	6.48376	0.962265	6.31127
								30.9406	21.5483	2.90366	9.18282					4.79372	6.50439	2.56155	9.81954
								19.6248	18.5861	5.22686	9.11146					7.61561	5.71976	6.97346	13.3333
								27.5836	20.6679	12.2606	7.91015					7.61559	7.05476	4.75053	7.58151
								9.32109	19.9379	5.77084	8.4806					3.98619	7.10868	7.81779	12.9497
								19.6248	18.38	18.2898	6.39339					6.81904	4.93071	4.51067	10.4302
								9.32109	15.9932	14.3773	7.05791					10.0676	5.38798	1.15207	11.4632
								27.5836	18.0887	15.8064	6.56552					6.93333	4.42787	9.37848	6.06926
								30.9406	20.8637	16.3189	6.61082					3.36275	4.3571	2.93094	7.7033
								0	21.1379	15.8064	8.72454					3.98608	4.96965	16.5131	5.70736
										5.66856	8.75121					7.07374	4.29808	17.2569	5.30108
										3.66439	6.7285					9.62511	5.20096	17.235	7.12338
										6.39617	9.29864					4.57856	4.03583	16.7708	7.89274
										14.3773	6.84481					10.4514	6.63606	5.83821	5.37577
										0.666667	10.1955					6.31729	4.02332	14.817	5.64225
										5.22686	5.86901					6.02139	4.14792	11.8178	6.252
										7.38892	6.31954					3.88677	4.15679	8.66362	5.607
										5.77992	9.24965					7.28977	5.21858	11.3231	5.21845
										11.0344	9.11955					7.69982	4.85639	10.9859	11.2579
										12.3644	8.69412					8.63398	6.3309	1.71843	9.38657
										3.82988	9.24117					5.55409	5.20497	11.3253	10.1139
										17.3617	7.67844					9.84084	5.33307	10.9859	11.4814
										2.58793	7.46624					6.86867	5.04966	16.4342	11.4857
										2.80861	8.27364					10.1047	5.6122	15.4497	14.5266
										1.84201	10.2938					2.68048	6.23251	8.1969	8.9588
										1.47164	7.88275					4.54181	6.79163	17.235	11.4393
										5.20165	7.51306					5.99871	6.55395	5.83821	6.55862
										0	6.90985					3.54576	4.59624	8.48922	10.6589
										0	4.4947					6.51363	5.66148	17.2569	8.77751
										22.0074	5.93506					4.89108	5.50974	17.0367	11.4813
										12.8738	4.30371					4.20953	5.29453	13.5003	10.7758
										2.85922	2.09151					3.78979	7.19561	5.39178	10.5023
										3.39793	5.50587					4.94546	4.88605	16.8388	12.4275
											5.60162					10.8983	4.4775	13.2073	11.1119
											6.7301					8.86639	4.74445	9.9017	10.7381
											2.99814					9.06077	4.66872	11.2165	10.5437
											7.20429					8.62118	6.80149	6.27821	7.84154
											4.90824					7.90293	5.34898	5.66562	11.1102
											5.08827					6.62991	7.30257	17.0914	10.0157
											4.27051					4.59508	5.8915	1.13972	13.5881
											5.15193					7.40357	6.50388	3.65321	12.8627
											11.0563					5.00493	5.01939	11.7388	12.9868
											11.6371					7.7182	7.09823	7.81603	13.1483
											12.5658					6.65536	7.30302	11.2165	10.6133
											10.0232					4.24371	4.80538	13.5003	12.6759
											13.7185					7.69077	7.23752	13.2073	10.8526
											11.4701					3.63652	5.44497	7.81603	9.01742
											12.5124					4.57282	5.83505	1.13972	12.4418
											17.2181					4.16648	5.88138	8.79518	7.42435
											10.7949					5.74795	4.58529	17.0914	12.1138
											11.4884					2.85323	7.23712	3.44478	11.2395
																6.86416	4.03002	6.57549	9.24781
																6.71167	6.62146	5.92706	10.1048
																7.73559	4.70579	6.7279	7.63817
																7.39807	5.81649	10.4419	7.15137
																6.1214	4.97925	3.42003	7.32274
																8.0743	5.68016	12.3742	8.08057
																4.11774	5.01319	5.29982	11.1708
																3.77778	5.69149	6.56203	13.9226
																	4.95173	10.1431	10.5618
																	4.98798	12.4187	12.2808
																	4.8747	6.57549	13.385
																	5.41342	1.10702	13.0671
																		2.57464	10.8525
																		3.42003	14.7499
																		2.62431	8.57083
																		9.8039	11.2246
																		6.02743	12.2201
																		5.23139	11.4787
																		5.11953	12.2312
																		1.76555	5.12252
																		16.0216	6.23317
																		1.10397	7.47697
																		1.96262	6.89848
																		5.1672	7.15353
																		1.10397	6.19662
																		5.11953	5.33304
																		1.76555	7.98154
																		17.2653	10.6497
																		8.90065	5.56439
																		6.34429	6.19616
																		12.5782	6.48093
																		10.4434	9.12453
																		12.0219	5.99754
																		15.2544	7.73868
																		12.7579	5.37946
																		12.5942	7.03716
																		1.74886	5.35475
																		4.61724	5.21779
																		4.95022	6.10369
																		8.7189	4.96754
																		15.2544	5.39661
																		6.34429	4.96176
																		12.5782	5.48728
																			5.04689
																			11.0147
																			10.1642
																			12.3295
																			12.4408
																			10.6543
																			10.9061
																			11.3752
																			13.0317
																			9.14835
																			10.3686
																			10.2408
																			12.0466
																			13.9766
																			10.5622
																			9.08918
																			11.9177
																			6.86712
																			10.3148
																			14.0168
																			10.7213
																			11.93
																			13.0411
																			10.7222

## Sheet: Fig S5
Dst from the neutrophil to the closest thrombi, Donor 1, 200 s-1, au		Dst from the neutrophil to the closest thrombi, Donor 2, 200 s-1, au		Dst from the neutrophil to the closest thrombi, Donor 3, 200 s-1, au		Dst from the neutrophil to the closest thrombi, Donor 4, 200 s-1, au		Dst from the neutrophil to the closest thrombi, Donor 5, 200 s-1, au		Dst from the neutrophil to the closest thrombi, Donor 6, 200 s-1, au
Experiment	Random	Experiment	Random	Experiment	Random	Experiment	Random	Experiment	Random	Experiment	Random
26.8147	11.5416	13.9122	10.6023	0	7.3968	0	6.72633	1.85428	8.00499	25.3769	14.3385
13.8386	16.1241	13.1932		0	9.83131	0	5.44188	4.08648	8.03854	17.4488	16.7832
9.43514	20.926	15.6749	15.8493	2.21065	8.91935	0.253159	6.05966	0.484707	7.7756	4.53643	11.7169
16.0237	15.6366	13.6681	30.3438	13.6744	15.7668	0.444642	3.4912	14.2597	9.09518	21.3035	28.803
9.73533	17.4025	13.1801	5.02455	25.9641	48.5788	4.6627	4.95162	7.22762	6.75572	24.8853	26.2361
11.1212	10.9414	16.1621	32.0014	0	5.34466	0.866355	5.14909	31.427	12.7595	9.94728	23.9234
7.68013	9.88437	14.1022	6.10266	7.95894	7.62575	0	5.78311	12.7938	9.08257	28.181	28.727
25.4514	18.9189	14.153	22.3207	2.95556	5.84882	5.5469	3.33103	7.81882	5.70125	4.70407	22.2616
16.9152	12.4621	10.993	20.5938	7.41657	3.52419	0.924264	3.63636	0	5.35362	26.5396	20.3167
14.4319	13.8368	12.7651	6.48183	0	3.76704	2.12107	4.69856	11.6844	3.65931	15.958	18.7308
25.8708	14.0515	15.3953	15.8493	2.70323	4.93865	0	5.07515	8.16049	5.59574	34.4856	19.3988
31.4121	9.43866	17.3751	33.325	6.37973	4.71389	4.6627	6.68609	13.5554	6.71121	52.348	22.4217
1.48123	9.71915	9.99064	28.3015	0	7.33303	0.314612	4.87554	11.4438	5.95336	84.1717	45.4466
23.4194	13.0645	13.2874	10.104	0	7.78297	0.444642	4.00907	6.14482	6.70404	46.8348	40.6717
11.1646	20.1329	11.8604	13.394	9.53773	17.0257	0	3.95669	9.94698	6.71034	46.464	39.1041
0.707678	13.2996	7.44046		0	8.05286	0	4.10595			25.131	43.305
12.8649	19.5997	18.63	31.1584			0	5.89727			39.1626	38.6463
6.98802	11.1011	13.8715	19.8569			0	9.09193			25.4991	37.0572
16.0012	12.5367	10.5848	11.9586			16.9122	9.88025			14.6056	24.512
2.77213	15.2215	12.0927	15.8258			8.93853	11.2493			8.40191	24.0338
8.0113	12.8776	13.1176	30.3756			2.26195	8.62707			34.6714	17.8225
16.0012	15.929	17.7897	8.63212			0	10.6225			73.6073	29.2011
20.6064	21.5406	16.8996	0			19.2162	12.0712			25.754	17.8206
30.8732	16.0788	17.989	0.136364			4.02369	0.745356			40.0905	25.3618
0	14.3912	20.3443	16.4489			0.214286	14.2977			0	6.60625
11.2809	29.7454	14.3322	14.6401			0	13.3773			9.79096	4.48189
2.09645	9.4948	14.0034	19.1298			0	7.54935			1.46144	4.57461
34.6368	14.4772	11.5584	15.1724			25.2908	8.26978			7.86544	5.52517
5.86356	22.9009	12.4491	16.1709			14.5167	8.99235			13.9159	4.34999
15.8875	19.6683	15.939	17.2365			7.27784	12.4211			7.24737	8.38645
24.0796	20.9999	17.2745	3.80763			17.812	8.15641			0	7.41979
24.5925	17.2722	15.4966	12.1032			7.49674	8.754			3.45622	21.688
21.3096	19.3348	19.616	23.26			6.91646	8.46645			5.09404	16.3275
28.4913	17.9005	19.8301	20.1005			2.0093	6.5457			55.9629	20.4654
21.047	19.0838	17.9617	9.60975			8.9219	6.86514			34.3964	20.6988
24.5977	14.6201	12.7453	13.6907			8.84007	12.4202			34.4732	23.3589
26.5861	20.8546	13.7836	11.8488			5.23392	8.65146			10.2893	23.4855
23.7687	15.7936	13.1205	5.31829			5.17876	8.22732			41.234	15.8179
27.0481	20.8172	12.9627	17.3732			8.84007	7.27743			14.0016	10.1711
33.1802	16.5689	12.3664	12.5873			12.8731	6.99299			28.225	8.91962
21.1312	18.7247	14.9534	5.02385			5.31736	7.08479			33.5476	12.9843
33.9411	31.502	12.6987	17.6713			11.2521	8.2081			0.593169	6.55384
12.7731	20.2345	5.8635	1.13852			15.5601	11.2922			33.5476	11.9492
32.8006	15.7439	6.09297	3.05158			0	8.60572			10.8338	12.3582
9.79799	12.4605	4.11135	5.91559			2.00648	8.68331			4.11124	10.0067
31.7795	19.5117	5.04616	9.6125			15.6192	10.0542			0	12.3972
8.62584	9.21895	1.60082	5.40687			7.49674	8.76499			12.3743	7.13757
0.076923	12.2798	5.32897	0			12.7479	6.18253			10.8925	19.5549
19.7605	11.2206	10.3605	14.5585			7.93396	7.18317			7.09937	13.7878
14.597	9.86454	9.11834	21.1448			4.47798	5.67266			0.593169	11.7237
7.06039	11.9134	10.7287	5.03669			5.31723	4.94956			28.225	12.2857
26.4926	21.5585	6.92919	18.6062			6.19031	4.75203			6.2321	9.14489
37.1778	18.4274	12.5366	9.93188			2.19767	7.67688			10.8338	13.7044
45.8836	28.7441	7.84906	12.8364			7.93396	6.16117			58.5229	26.7916
11.2898	16.578	9.15258	17.4537			4.47798	9.16168			22.7317	29.6975
43.4573	14.9802	14.7518	3.27418			2.19767	5.36591			23.4851	25.0734
6.31344	0	9.1586	12.8967			12.7479	9.30336			15.7722	31.1693
7.43084	8.1789	9.3228	12.4496			8.17574	5.75358			24.2766	20.7158
0	0.170576	7.11948	4.16937			0	5.01334			10.3377	41.6727
0	0.399963	8.68207	16.184			6.19031	7.23495			32.167	27.4554
0	0	7.81963	3.03998			0.12	3.75045			3.40033	23.098
0	0.318342	8.54792	13.6229			4.47798	1.93117			10.3377	20.6837
0	0.096774	6.72218	17.3267			7.93396	4.50635			44.9467	26.3989
0	0	6.01889	0.537514			4.47798	7.58628			8.45108	21.2629
0	0.029412	8.53449	17.3267			12.7479	3.10366			79.4925	50.5822
0	0	6.41692	7.9438			2.19767	3.52482			44.9467	22.401
0	0.136746	9.05519	10.0325			0.12	5.22274			0	14.7883
0	0.133764	7.07012	22.5737			3.71212	1			38.1682	23.9267
0	0	11.7017	16.1145			12.7479	5.43143			23.5345	20.7355
0	0	8.52057	20.2112			6.19031	5.31851			15.196	17.7819
0	0.194172	9.09169	15.2343			0	6.75481			24.7379	16.4439
0	0	8.59762	9.4857			0.12	4.75036			1.21259	8.93718
4.01938	1.09194	11.3418	17.7526			4.04876	5.11105			6.99208	5.85404
0	2.16945	8.91173	10.0328			8.97343	6.16736			1.8037	6.38823
0	2.31951	5.16482	4.22816			0.861427	14.1882			4.40362	6.43068
9.74794	2.13224	10.1306	24.5623			3.77379	8.24853			6.99208	7.21203
3.47892	0.799908	7.57305	10.0328			1.36569	10.8974			2.59369	11.4649
6.72637	2.97637	10.5778	12.7129			1.28386	7.52107			1.37458	9.10182
3.6759	3.78968	6.69227	15.5292			0	8.04913			5.68996	2.80436
4.72733	3.02889	8.38965	9.91333			0	10.6053			0	9.57646
0.252386	3.37226	5.9736	0			13.1292	11.9835			0	3.00188
0.283832	6.06498	7.88323	16.0075			8.38869	9.67561			0	6.13958
2.63868	3.41517	3.22042	4.74776			13.9101	11.5922			5.68996	8.75938
3.6759	4.16829	4.30716	0.273459			7.03167	9.27893			0.391638	8.37364
13.6441	5.36006	5.5606	7.84957			7.98011	12.6303			6.95029	6.87089
20.7452	5.08688	5.55962	4.0888			14.9473	16.4377			1.21259	10.6433
5.81587	3.69265	4.54202	8.06267			9.46994	11.8303
16.3607	5.59511	6.97799	1.29116			0.393594	13.6125
10.2905	2.3635	1.66667	0			13.5906	12.7182
5.35995	7.15607	5.42901	3.27665			12.1053	9.18264
0	4.2492	3.89454	3.73798			13.9101	15.4134
12.5797	1.92739	7.3959	16.0075			13.6919	7.99577
3.11473	4.51866	7.73234	11.8224			13.2368	5.80626
2.98779	3.05054	8.27649	2.9379			7.87649	5.80197
7.95317	2.31696	8.86019	16.1172			7.48166	6.5946
0	0	8.95359	7.64981			12.4248	7.62404
1.20043	0.907644	8.69124	16.3988			15.5934	5.07405
8.04069	1.58355	6.61886	12.5883			4.27944	5.64273
9.0187	5.74808	10.5866	0.25			8.06087	7.4025
15.8527	6.55525	8.99473	13.7061			7.67653	9.76828
5.27937	4.36574	9.08727	16.4168			8.13615	7.11271
5.52295	9.22407	9.36448	16.3988			8.18441	5.64271
0.630713	6.34858	4.62703	16.1172			2.70781	6.59405
2.19573	6.67411	5.04638	13.7576			0	3.80803
3.85876	8.01168	7.81582	12.4136			14.4406	6.84799
4.19084	3.57175	6.86695	4.54584			7.11364	6.13141
0	3.65138	8.35535	2.6832			6.42283	6.94068
0	2.23666	5.21788	1.16668			0	4.13153
0	2.97885	4.75762	23.4307			4.27944	7.71985
0	2.5006	7.40421	18.8245			9.92239	3.83156
0	2.73306	8.47247	5.93461			20.574	3.80304
0	6.37223	4.36793	8.04481			0.679285	9.87219
0.8	7.44191	5.5614	3.35053			0.693041	4.44842
11.5889	11.5841	5.70702	22.3349			4.52138	4.9664
7.19934	7.00476	10.5806	9.05564			6.8622	6.22925
0.964483	9.2879	8.68254	13.2865			9.18183	5.16762
1.43908	1.11575	8.18846	21.4572			14.3323	5.04148
		6.69749	25.6803			0	4.32088
		9.74642	17.5554			0	1.83852
		5.62702	17.7418			0	8.24502
		8.77606	12.0694			14.5813	3.35764
		6.44529	20.9719			20.4898	4.7183
		7.65549	1.40624			5.90855	6.76247
		7.96466	6.97392			3.30492	7.9177
		4.04615	17.0674			7.46208	3
		5.00095	2.28728			11.7509	3.3643
		10.0097	10.508			1.75608	8.13692
		7.2242	10.2988			6.24656	2.72666
						3.79791	6.51026
						5.90855	3.93321
						7.46208	4.53382
						4.20984	6.52725
						9.90959	4.49161
						0	4.25639
						0	6.14099
						2.41421	3.05164
						5.87565	3.32767
						3.91378	4.07338
						1.13371	3.03963
						1.14	2.97629
						0	6.06315
						0	5.65496
						0	4.10456
						1.4868	3.93294
						0	4.20939
						0.633669	3.28874
						4.49643	2.64628
						0.847341	5.29329
						2.35022	3.12378
						7.98071	4.77037
						0	2.83077
						0	4.21797
						1.03533	0.795322
						0	0.583333
						0	0.181818
						0	0.34094
						0.377529	1.21604
						0.32243	0.550804
						0	0
						0	0.385461
						0	0
						0	1.51248
						0	0.555417
						0.036145	0.987871
						0.340802	0.234085
						0	0.476604
						1.44421	0.677066
						1.03533	0.425591
						0	1.04272
						0	0.159518
						6.14093	6.98638
						7.3494	5.3995
						13.7734	6.7218
						14.0299	7.95365
						11.5967	6.56374
						6.91726	6.54202
						3.93019	6.41031
						5.82205	8.45437
						2.06307	7.73984
						9.86681	6.67445
						0	6.51906
						10.1083	4.13869
						10.2982	5.94492
						9.06507	4.44076
						6.24988	6.93848
						2.06631	6.25736
						5.59403	4.95819
						2.1491	6.37776
						6.14093	6.59317
						7.3494	6.2168
						5.33431	5.75356
						16.5095	7.04318
						9.86681	5.84804
						2.06307	7.04784
						5.71392	4.66021
						9.38717	4.73515
						2.81201	4.83364
						0	5.06335
						11.3939	3.86391
						1.8382	4.84481
						4.49477	2.28632
						1.06965	3.74835
						8.70732	5.95769
						2.24822	5.53842
						4.2341	3.85182
						2.28285	6.33158
						9.58596	6.02954
						4.22587	5.08143
						1.92464	3.56857
						0.985485	2.23698
						1.40492	1.15578
						1.20711	5.2879
						2.06433	2.57656
						0	2.64326
						0.696761	2.59458
						0	2.05777
						0	0.583333
						1.58169	2.80455
						0	0.645735
						0	1.58309
						0	2.43109
						0	1.42755
						0	1.31938
						0.985485	2.73219
						0.579936	0.595205
						5.68123	1.06769
						1.13758	1.04284
						3.61634	0
						5.62104	0.728444
						5.44316	0.444444
						0.125	0.125
						1.96383	1.07703
						0.107143	0.440163
						0	1.24477
						0.465276	1.50641
						0	0.345118
						0	1.14215
						0.268246	0
						5.68123	0.666667
						1.13758	1.02816
						0.1	2.28458

## Sheet: Fig S6
NC Velocities for different shear rates, um/s					Number of adherent neutrophils for different shear rates						Thrombi area for different shear rates, %FoV
100 s-1	200 s-1	300 s-1	500 s-1		100 s-1	200 s-1	300 s-1	500 s-1			100 s-1	200 s-1	300 s-1	500 s-1
0.174581	0.164179	0.134991	0.117073		149	241	74	3			19	20	12	9
0.151071	0.146852	0.11027	0.168995		167	15	9	14			16	13	32	8
0.168108	0.182696	0.180971	0.103747		78	120	56	21			39	38	20	16
0.166794	0.172136	0.193871	0.162		39	128	114	13			7	19	12	24
0.174293	0.188021	0.132358			307	86	6	1			9	9	21	31
0.148	0.175	0.162			56	16	38				18	14	13

## Sheet: Fig S7a
Dst from the neutrophil to the closest thrombi, SDS Patient 1, 100 s-1, au		Dst from the neutrophil to the closest thrombi, SDS Patient 2, 100 s-1, au		Dst from the neutrophil to the closest thrombi, SDS Patient 3, 100 s-1, au		Dst from the neutrophil to the closest thrombi, SDS Patient 4, 100 s-1, au		Dst from the neutrophil to the closest thrombi, SDS Patient 5, 100 s-1, au		Dst from the neutrophil to the closest thrombi, SDS Patient 6, 100 s-1, au		Dst from the neutrophil to the closest thrombi, SDS Patient 7, 100 s-1, au		Dst from the neutrophil to the closest thrombi, SDS Patient 8, 100 s-1, au		Dst from the neutrophil to the closest thrombi, SDS Patient 9, 100 s-1, au		Dst from the neutrophil to the closest thrombi, SDS Patient 10, 100 s-1, au
Experiment	Random	Experiment	Random	Experiment	Random	Experiment	Random	Experiment	Random	Experiment	Random	Experiment	Random	Experiment	Random	Experiment	Random	Experiment	Random
4.90415	9.61294	31.2981	39.8454	10.6261	11.3284	17.303	17.5391	3.74939	16.5755	50.8902	37.868	10.9482	15.1529	9.42855	9.39298	26.8503	30.3849	17.1094	30.0545
0.930056	7.50251	35.636	38.0477	7.27686	11.4515	19.9711	21.6841	0	35.0694	0	23.8525	2.06494	4.23016	11.3055	12.1742	34.5862	32.6694	22.6115	28.7053
0	9.46788	40.4272	53.0817	6.38213	9.07276	12.4263	30.2543	19.7197	15.2646	10.8456	17.8306	3.67151	3.2323	11.8788	8.87096	28.7189	28.9785	33.17	28.1199
10.0705	9.48089	22.2016	40.4614	5.6672	13.8817	12.4263	31.0648	16.2847	16.0689	31.6641	20.9162	5.42133	3.19388	12.0442	9.65535	42.3788	27.1846	27.067	23.6644
0.25	9.00189	36.4864	41.0594	6.50249	13.2879	46.2765	18.6758	16.2847	14.5829	16.6871	23.6004	3.46648	3.25191	15.5831	12.769	28.7189	32.6936	21.4643	24.8382
1	11.8128	37.3106	34.4272	20.8428	12.0752	20.8249	14.3821	21.4608	16.5409	5.10988	11.6682	5.81916	3.40002	3.37778	10.6001	42.3788	31.0465	28.0978	30.8889
17.8893	17.8069	30.1076	40.2934	6.87145	9.43771	3.22871	14.4038	31.8251	22.7573	7.93825	16.9433	8.01845	12.1302	11.103	10.7957	23.5857	33.5167	33.1202	25.1092
0.514754	15.4305	53.1135	38.9728	4.23571	10.799	19.8971	16.8324	6.70908	21.207	50.3183	23.6442	3.13761	4.10179		12.1364	18.6024	34.9022	26.2733	26.7182
48.6062	14.1841	20.697	41.1863	12.4869	10.3895	11.3117	17.4803	37.9671	21.9701	0	23.0348	2.29305	4.24692			31.2975	36.8889	37.2411	25.2022
21.6988	15.1759	62.432	27.9932	7.46516	10.6048	13.0067	22.064	0	27.1506	23.0456	25.1346	1.46541	4.01563			39.063	26.4986	20.9458	29.7207
19.9114	18.3541	63.0115	29.9203	1.36214	12.6919	13.4986	16.6216	14.0107	13.0238	13.811	22.7829	7.33535	3.45633			38.2323	26.792	34.7305	31.2929
10.878	13.1502	32.0591	36.6464	0	10.4184	0.4375	13.2365	7.49518	13.1884	32.9695	22.5	0	3.13651				31.8223	31.2779	31.5528
8.20338	10.9963	33.921	50.3125	2.29406	15.3122	4.87902	13.8703	11.5132	14.155	0	20.8074	7.53951	4.64104				30.3415	34.0906	30.4636
0	17.5753	30.5905	38.6078	0.784327	9.89532	19.8971	16.3061			34.2622	41.142	4.61955	4.01487					27.3697	25.9751
2.66357	6.58213	23.9947	37.4172	9.69704	9.73754	3.07399	18.691					4.9573	3.94797					36.7565	26.5488
8.73266	17.83	30.0982	29.8338	5.42752	9.30979	15.0532	16.1433					3.44486	2.5775					31.6534	28.395
0.965028	11.8604	31.2452	31.0201	5.97748	9.11776	45.7267	14.1285					16.9746	10.5149					33.631	30.4539
1.43443	9.92551	30.3488	32.5352	8.97564	21.0758	44.6925	15.0604					6.43689	10.8302					21.4783	21.9232
0	13.2215	53.8019	27.2843	18.7077	17.0552	34.5996	17.3328					5.58371	4.84751					19.1161	27.2188
4.47311	10.4629	30.3757	29.6095	10.9651	16.6572	31.5299	16.1966					0	4.52221					24.25	25.3011
9.88751	5.95427		28.752	19.1553	18.4801	25.6217	15.0328					6.8203	5.13241					19.1161	23.9609
0	20.724		29.0775	17.3886	23.3739	15.4333	14.2597					3.27005	4.03899					21.1398	28.3062
0	13.538		35.7554	15.504	20.2653	4.18615	17.6847					8.0658	4.06768					23.7832	26.6722
16.757	12.905		38.9968	15.2905	16.6754	5.73523	16.3131					5.20112						35.9529	24.676
34.7153	14.159			4.70025	14.4629	13.8486	14.7481					0						23.4105	26.2355
18.4785	11.1078			12.885	17.2294	24.873	17.127					6.46613						20.7448	24.9914
23.1564	7.34342			33.54	18.2432	2.97312	15.861					1.46439						36.0829	21.842
9.91453	10.5906			9.25071	17.743	0	14.2437					4.00261						20.7448	22.8097
16.2793	13.4925			26.5915	16.9208	1.63077	14.5294					1.79113						29.0138	29.0024
14.2679	12.6337			27.9944	13.6609	0	15.5275											23.2121	26.9797
1.86968	12.9027			23.7563	17.6898	0	12.8208											30.1567	22.2466
10.0923	12.5271			46.8059	18.2493	13.79	16.1132											32.2118	24.2354
24.936	10.7796			43.0802	16.1475	26.833	16.4779											24.2665	26.4395
34.6146	13.2278			40.2447	12.3659	0	16.7782											21.6558	24.2001
5.54826	23.7113			58.4093	16.77	26.4999	17.0946											27.4793	26.1003
21.4521	22.9379			57.4452	16.2966													24.4171	22.0621
0.423607	23.666			75.8728	34.3513													28.2797	21.5745
2.45292	31.5063			30.073	33.5252													20.9437	29.6922
10.0791	27.6086			46.887	45.5294													21.5163	20.9552
12.6354	23.1345			17.8464	37.628													32.6999	25.9477
10.2355	27.5599			37.0763	36.7847													18.2472	22.2157
14.529	24.2978			40.245	35.7721													27.05	22.8425
27.2416	21.5523			42.9991	31.3737													18.9428	24.3542
32.2532	24.7045			44.8177	33.8951													30.8794	31.3607
44.3497	18.3756			68.7607	34.8962													36.2352	22.8231
40.3113	21.4867			48.5313	37.7683													25.1587	21.6868
42.837	18.8574			44.9651	37.8196													16.8751	25.1525
26.0356	28.4091			50.7656	30.2985													25.2504	22.5072
15.1037	17.0427			68.7461	36.0562													26.1298	23.6395
7.24374	24.897			70.8099	44.4351													35.0584	21.3792
0.603099	10.5445			36.7012	32.6371														31.4158
8.25	11.2554			29.7371	15.9727														31.9031
0	7.62296			51.2147	16.4275														29.0001
10.801	11.2871			24.5482	16.1998														27.8711
21.2181	12.1196			19.8233	16.9017
0.170711	14.0662			20.0245	15.9866
18.5378	15.1813			15.8155	17.1683
21.2603	24.3775			15.2442	21.8378
30.5601	14.19			16.2862	15.3458
0	17.9617			21.1746	15.9826
14.9286	12.2241			17.9913	16.0944
20.7755	27.6031			21.7235	15.9787
8.35744	26.9168			30.6974	17.572
27.7463	23.5969			26.8577	19.431
23.2965	18.8022			34.536	17.8725
47.4244	23.73			30.0806	16.2821
22.6582	19.4532			41.5291	26.7737
25.423	26.8296			46.6675	14.4911
10.677	21.4423			23.0004	12.0672
34.176	26.7273			20.7587	16.53
55.1242	21.1389			22.5545	14.884
30.5645	39.4579			22.3931	37.0541
23.8203	28.1895			35.9568	37.0599
6.76602	44.1142			32.3252	36.8719
34.5587	44.5442			25.0655	37.9762
9.23581	35.8223			26.1103	35.0429
23.8203	39.4712			48.8066	33.5158
0.176471	34.8015			73.1146	31.9354
24.8987	37.9631			75.2205	41.007
8.12051	32.2528			41.9548	34.6817
3.49196	23.123			36.7133	33.9371
8.12051	22.019			115.707	34.6213
2.4144	34.2803			117.308	30.3455
3.22267	10.0846			36.7133	38.0663
0.214039	9.34889			53.0422	56.8477
0.388889	7.91868			109.704	64.046
3.22267	13.1968			111.796	79.1384
0.214039	8.49807			133.877	45.8034
6.11469	9.38514			82.9169	46.2875
19.5729	6.14359			76.5273	70.3823
16.6924	9.95744			70.2084	54.2897
2.75618	7.50593			33.8295	46.1269
5.29491	5.53356			32.8847	47.4765
19.6516	16.2974			72.8152	35.3986
5.19038	15.2836			41.3427	44.6257
11.4713	7.9751			57.7319	54.7065
23.2196	15.5134			55.8682	53.0382
0.201184	18.6714			37.3369	16.4648
9.48398	10.198			6.6284	25.197
1.03033	12.1522			32.2423	22.8748
5.19038	9.37199			3.04103	17.5042
0.201184	8.84617			39.5926	17.6304
10.6708	13.0432			8.17352	19.6404
12.569	8.73082			35.1937	20.3396
2.98656	11.8041			33.54	19.3908
23.0444	11.0436			23.6728	17.3224
20.9965	38.349			43.3683	18.015
12.53	39.7844			43.5923	22.4804
10.7162	30.3557			19.5379	18.6426
57.407	48.7017			18.7901	19.5241
47.5553	44.2441			33.6611	19.2797
49.6246	33.8513			23.8165	20.898
31.7281	39.1285			27.5383	20.4014
4.72859	40.6504			40.2246	23.2089
10.372	40.1264			27.6613	16.9401
2.80657	42.3961			15.5205	18.1999
15.2909	31.5199			25.3351	20.6564
5.25264	36.6899			29.3223	17.5941
1.61968	29.5807			18.5922	19.3489
41.1384	36.574			0.773592	22.7976
5.28164	32.0257			10.5606	13.858
15.9154	26.0715			9.2608	8.91596
32.5425	31.6465			22.6565	10.6392
4.62641	33.9859			9.30477	11.3243
45.8223	25.7147			3.439	12.9688
57.7447	18.3839			7.52984	12.8811
48.6133	22.9162			7.255	13.8923
41.1845	19.7677			0	20.9337
37.3952	17.0113			4.67663	25.1868
57.2668	18.3637			10.4858	22.1449
46.2321	6.98936			5.69658	20.7962
52.7134	14.1802			15.1764	23.7269
32.1998	21.1565			11.0802	39.5597
55.5698	27.4857			27.4532	25.6545
21.4458	19.7462			24.0314	27.5484
7.35425	27.3498			17.7203	27.3514
10.0104	18.2976			14.8146	20.3372
18.5705	19.7858			41.2791	24.8422
39.0127	14.0269			102.56	22.8984
25.694	15.1943			68.5661	25.4924
1.98215	20.1372			67.3745	23.1729
	18.7333			32.9645	24.3324
	12.5331			12.7947	75.4158
	26.1494			40.3684	63.6312
				36.615	94.2291
				82.4405	62.5919
				65.9705	68.1726
				79.3196	70.4609
				14.4668	73.9139
				97.1921	52.0698
				96.9655	66.3531
				46.961	66.3158
				118	75.0726
				53.364	60.5644
				91.5437	62.2427
				35.8567	69.6442
				103.704	70.4931
				51.3069	73.7143
				102.632	51.0351
				98.2935	71.1835
				53.5913	69.995
				2.54386	19.7614
				6.13142	16.2201
				20.9701	18.0884
				11.1051	20.806
				29.2692	18.5899
				33.5803	17.8732
				33.9349	17.0728
				40.2463	19.9127
				25.7153	22.9399
				24.7782	20.3175
				43.1487	17.9004
				15.6999	14.9661
				43.9525	20.2616
				48.1113	19.1508
				35.0677	23.1512
				37.8581	21.1548
				31.9324	17.7582
				8.96152	20.0948
				44.1189	21.2058
				39.3532	24.5245
				17.8301	18.2481
				6.83755	19.2798
				1.06904	21.2416
				33.5374	12.0055
				49.4204	40.6151
				86.8548	44.0256
				37.9525	38.2701
				51.9458	42.9241
				40.307	43.2602
				9.86423	47.6898
				23.9754	35.343
				42.1272	44.0514
				62.6835	46.3681
				36.0514	44.0953
				34.875	33.1083
				65.6085	42.8886
				74.2091	44.8961
				98.7219	44.6263
				40.7778	44.2172
				44.7691	53.745
				98.7219	37.4687
				93.0958	23.0245
				95.2686	64.0271
				55.2381	45.2499
				61.0328	33.5824
				58.1971	48.1096
				311.094	293.796
				308.2	174.065
				297.692	148.338
				293.341	197.541
				239.267	187.049
				256.925	193.464
				247.636	176.315
				236.251	189.672
				244.333	148.817
				211.557	246.606
				183.15	195.784
				168.583	154.081
				112.387	187.493
				109.724	187.196
				100.746	159.796
				218.788	165.531
				42.7721	180.044
				33.3502	23.4512
				31.5666	23.9677
				32.4872	23.6892
				52.61	24.4322
				41.327	20.9563
				42.9616	14.2316
				49.3871	25.2411
				18.378	23.0533
				12.5851	22.7532
				4.66742	25.1394
				14.9232	19.5278

## Sheet: Fig S7b
Dst from the neutrophil to the closest thrombi, Donor 1, 300 s-1, au		Dst from the neutrophil to the closest thrombi, Donor 2, 300 s-1, au		Dst from the neutrophil to the closest thrombi, Donor 3, 300 s-1, au		Dst from the neutrophil to the closest thrombi, Donor 4, 300 s-1, au		Dst from the neutrophil to the closest thrombi, Donor 5, 300 s-1, au		Dst from the neutrophil to the closest thrombi, Donor 6, 300 s-1, au
Experiment	Random	Experiment	Random	Experiment	Random	Experiment	Random	Experiment	Random	Experiment	Random
19.0216	44.629	0.25	1.12113	4.5097	14.4742	15.3704	10.498	5.74515	15.8944	31.0765	20.8225
12.0785	28.0212	9.41901	2.03423	16.5322	8.56714	2.10824	11.5182	18.5792	13.8625	26.1867	27.2444
2.51445	26.8536	0	3.31419	1.22805	11.4951	3.59483	16.4316	4.19879	14.7371	23.3378	17.479
8.33881	22.5095	4.26567	2.91647	0	9.45231	14.1846	9.34919	9.14885	7.68504	1.98165	15.6503
85.8075	20.6338	6.67513	1.15594	44.6954	26.3977	0	11.2647	38.9367	16.9748	12.8961	16.6032
30.4318	26.0354	0.586141	4.61008	22.9691	37.9413	9.88977	11.3105	1.98382	8.20171	29.6163	13.5938
0.573913	43.9723	0.166667	4.54029			15.5415	13.2145	1.98382	8.82916	0	10.6438
0	35.2743	0	2.58818			0	11.2956	3.93208	8.17072	0	1.66667
64.2418	36.6429	11.2551	10.928			20.6757	9.67367	13.2098	7.471	8.76083	9.43138
57.1666	35.4348	7.68152	11.3186			15.6935	9.86914			2.89662	8.65812
31.4082	34.8006	21.0189	5.47832			1.66508	10.5944			29.7356	8.88725
0.976222	39.1134	17.9864	10.8737			8.75151	7.76185			30.9882	38.6828
28.8268	36.3882	3.43587	6.91287			2.22146	11.3822			43.1126	9.50343
13.0081	38.0028	10.0296	9.81051			5.99203	6.66386			28.5996	19.5142
13.9331	50.4566	12.1133	10.3313			0	9.59713			21.0119	20.1124
63.8182	24.3885	6.19512	11.3591			7.15715	9.22314			6.10077	9.2353
39.5937	15.2529	0.333333	5.6846			2.80939	14.6826			6.10077	10.3518
18.6643	18.7757	5.7731	9.15075			26.9712	11.1576			8.26195	11.0943
112.316	44.9052	16.8203	14.383			35.24	11.1764			0	11.6364
1.43211	50.9795	0	8.61409			6.5291	15.9351			10.4185	8.30705
97.1583	71.9846	12.5561	10.3601			14.0595	12.543			28.7767	7.55687
100.349	58.8243	0	18.2396			21.881	12.2712			0	12.325
0.184918	4.80771	14.3767	9.78874			37.2569	14.5345			43.3603	29.8044
22.1561	8.92587	9.63548	10.6694			0	6.86268			52.7918	30.6064
8.9116	8.7919	0	9.42486			0	0			50.0594	25.0925
25.02	12.2403	15.5627	10.9869			1.30328	8.96707			11.7682	16.1804
11.0826	11.4691	25.0035	9.724			9.59442	7.19256			29.7081	24.3521
52.7539	19.1483	14.3767	3.87867			8.34088	7.5899			37.3519	26.879
0.85505	15.1362	20.4759	9.57579			1.98354	7.73588			28.4689	15.5778
8.57908	14.3433	12.9061	8.44786			0	6.91075			11.4222	22.0107
6.81528	10.7865	13.4132	9.24297			2.44213	11.6563			25.4874	8.51882
40.6294	17.5673	13.4676	10.3537			0.340366	14.5432			12.0143	22.0819
11.0826	13.2343	15.3664	6.10319			11.986	10.4169			0	21.5632
12.8702	7.83291	16.8341	7.15548			3.95476	10.7341			13.9204	21.6858
9.98026	6.3071	14.4512	7.27592			2.74435	9.27506			23.3624	17.8577
29.1452	10.5912	16.8341	8.40869			7.06496	5.70103			27.0745	22.7417
0	13.6735	15.3664	11.7299			2.72947	7.33306			43.3772	20.4808
0.044708	9.09525	20.4759	13.6062			14.8482	8.42209			15.7405	7.54147
0.203871	10.4043	9.15765	15.8155			2.39049	5.72527
3.03144	9.61562	5.52242	8.86875			11.3802	10.1349
3.09868	10.2453	21.36	7.97463			10.609	6.87286
0.739065	7.70526	8.76149	9.53274			9.21555	5.21661
6.67918	6.70322	31.4793	10.1181			2.60332	4.13352
21.9036	9.20151	15.232	9.57802			11.9314	4.65424
18.0631	7.43628	14.5999	11.5777			27.1578	4.39361
35.5566	16.1573	28.3186	14.1975			0	3.49075
9.96097	29.6441	21.3275	11.1032			0	12.1379
0.69514	15.7375	16.43	11.5877			7.8606	5.99388
29.6711	11.33	7.04757	10.1225			11.9314	6.53385
16.5908	15.3953	13.1913	9.42599			1.70316	4.08732
47.266	15.0899	16.7716	11.5747			8.80334	7.53188
25.4018	13.2229	16.5581	9.13674			4.70234	6.95409
13.7305	16.8804	9.41576	18.4538			9.23935	8.23511
24.8865	15.5904	10.791	14.534			11.7795	7.655
0.294281	12.0575	15.2107	11.3457			8.77817	6.80892
0.142857	15.6193	7.85292	11.9755			5.16673	7.37703
		17.5637	11.4264			12.3196	9.34697
		16.8198	11.7494			15.4185	7.772
		14.4981	12.0399			6.63474	4.81209
		22.6399	11.6328			3.46276	5.95451
		16.8198	11.4342			2.45069	2.48047
		14.4981	9.13122			0.26649	4.68124
		14.722	10.1479			1.39181	5.35011
		17.8042	11.9834			8.54452	5.70205
		5.1594	10.0843			7.60452	5.57842
		4.35585	7.61742			2.59094	6.0011
		0	10.235			9.92013	5.06351
		11.1951	11.2832			0	6.67135
		8.34351	10.1969			11.6364	8.65987
		12.8455	9.00628			9.32713	8.95497
		0.361048	6.64395			0	8.06924
		3.87748	5.29671			3.532	8.37716
		1.41072	6.05134			7.4304	9.60034
		0.361048	5.72943			11.6364	8.7327
		7.57709	5.62231
		4.17947	7.91857
		13.5678	10.5361
		11.1794	5.8
		13.5678	8.19715
		4.5449	6.30025
		8.82218	4.47391
		6.97637	3.0722
		2.06785	5.66934
		5.80354	2.12488
		0	2.07869
		12.4094	8.14723
		12.2147	5.76078
		14.1089	8.37126
		14.2813	11.6489
		13.3491	8.23328
		0.873226	7.93698
		1.10692	5.80547
		7.42047	5.54251
		8.87292	8.68823
		26.1065	9.22698
		10.0702	9.81044
		6.8587	11.1019
		11.7197	7.65869
		9.0829	5.78357
		13.7559	4.97876
		6.58956	5.72929
		0	4.05698
		3.0374	3.71368
		0	5.66911
		0	4.23573
		4.09376	3.55511
		8.55189	6.30661
		9.0829	4.54702
		3.12901	5.66278
		7.37452	7.53366
		18.9164	9.66699
		5.06264	6.76788
		6.70728	6.3285
		13.9272	6.78084

## Sheet: Fig S8
NC velocity, um/s
100 s-1	0 s-1
0.193	0.171
0.174	0.166
0.144	0.131
0.151	0.144
0.149	0.133

## Sheet: Fig S9
NC velocity, um/s
Collagen	Fibrinogen	Fibronectin	vWF
0.181	0.156	0.149	0.243
0.174	0.159	0.136	0.178
0.144	0.183	0.141	0.184
0.151		0.139
0.149
0.152
0.181
0.189
0.171
0.168
0.16
0.17
0.186

## Sheet: Fig S10
						Number of adherent neutrophils for different collagen concentrations							Thrombi area for different collagen concentrations, %FoV						NC Velocities for different collagen concentrations, um/s							NC Velocities, um/s				NC Velocities, um/s
No addition	Monafram		No addition	Vedolizumab		200 μg/ml	100 μg/ml	40 μg/ml	20 μg/ml				200 μg/ml	100 μg/ml	40 μg/ml	20 μg/ml			200 μg/ml	100 μg/ml	40 μg/ml					Control	Tyrode's buffer	Plasma		No addition	Aspirin 1 mM
175	37		133	120		149	51	26	0				35	34	20	0.1			0.174581	0.135	0.159					0.181	0.097	0.143		0.149	0.149
79	63		175	52		167	28	25	0				40	25	14	2			0.151071	0.184	0.149					0.174	0.06	0.102		0.144	0.174
51	93		133	28		78	76	9	6				34	9	46	9			0.168108	0.193	0.136					0.144	0.092	0.096		0.1656	0.161
			98	57		39							16						0.166794							0.151
			232	82		307							11						0.174293							0.149
						56							17						0.148							0.152
													44													0.181
													35													0.189
													15
													32
